# Supplementary material for: Improved retinal function in RCS rats after suppressing the over-activation of mGluR5
Source: Sci Rep. 2017 Jun 14;7:3546. doi: 10.1038/s41598-017-03702-z (PMC5471183; doi:10.1038/s41598-017-03702-z)
Supplement: Supplementary file 3 — raw data [file 41598_2017_3702_MOESM3_ESM.xls]

## Sheet: Fig1B DL-AAA_7d
a-wave
DL-AAA-treated eye	light intensity	no1	no2	no3	no4	no5	no6	average	stdev	sem	ttest
	-4.5	3.91	10.7	5.86	14.6	4.88	12.9	8.80833	4.51623	1.84374	0.64368
	-2.5	8.86	38.1	8.79	13.9	12.7	7.81	15.0267	11.5591	4.71899	0.00649041
	-0.5	55.2	55.7	81.5	68.8	66.4	143	78.4333	33.0831	13.5061	0.0316692
	-0.02	86.4	85.9	67.9	98.6	129	184	108.633	42.1092	17.191	0.0304176
	0.5	101	84.5	112	80.1	138	195	118.433	42.9221	17.5229	0.00951541
	1	115	107	140	107	153	237	143.167	49.6404	20.2656	0.00407174
								#DIV/0!	#DIV/0!	#DIV/0!	#DIV/0!
PBS-treated eye	-4.5	3.91	19.5	8.79	9.77	3.91	12.5	9.73	5.86099	2.39274
	-2.5	24.9	38.3	23.7	24.4	23.4	17.1	25.3	6.97682	2.84827
	-0.5	72.9	49.8	134	87.4	106	207	109.517	55.6971	22.7382
	-0.02	92.5	106	166	127	183	297	161.917	74.6635	30.4813
	0.5	121.1	121	237	137	212	316	190.683	78.5919	32.085
	1	156.9	151	264	163	244	367	224.317	84.8538	34.6414
b-wave								#DIV/0!	#DIV/0!	#DIV/0!	#DIV/0!
DL-AAA-treated eye	light intensity	re						#DIV/0!	#DIV/0!	#DIV/0!	#DIV/0!
	-4.5	19.5	72.3	5.86	79.1	64.5	68.8	51.6767	30.8853	12.6089	0.547764
	-2.5	313	311	346	264	376	357	327.833	40.1966	16.4102	0.0221555
	-0.5	336	310	372	318	394	500	371.667	70.6022	28.8232	0.00915044
	-0.02	370	340	381	306	410	542	391.5	81.8871	33.4303	0.00464929
	0.5	310	373	437	333	411	607	411.833	106.599	43.5189	0.000451959
	1	343	383	472	346	400	637	430.167	111.666	45.5876	0.000229371
PBS-treated eye								#DIV/0!	#DIV/0!	#DIV/0!
	-4.5	21.5	28.3	34.2	57.6	95.7	136	62.2167	45.1211	18.4206
	-2.5	349	388	551	392	433	651	460.667	116.29	47.4754
	-0.5	388	437	620	459	488	803	532.5	153.759	62.7719
	-0.02	465	485	693	462	565	887	592.833	168.777	68.903
	0.5	517	542	737	498	606	930	638.333	167.06	68.202
	1	579	539	702	505	643	947	652.5	160.818	65.6535

## Sheet: Fig1B DL-AAA_10d
a-wave
DL-AAA-treated eye	light intensity	no1	no2	no3	no4	no5	no6	average	stdev	sem	ttest
	-4.5	9.1	9.5	15.2	13.9	9.8	9.8	11.2167	2.6271	1.07251	0.094388
	-2.5	12.7	21.5	27.3	44.9	23.4	8.3	23.0167	12.8272	5.23669	0.453108
	-0.5	95.2	101.5	69.3	118	106	81.5	95.25	17.5194	7.15228	0.944067
	-0.02	149	166.4	137	192	183	145	162.067	22.1058	9.02466	0.230435
	0.5	190	238	185	232	212	158	202.5	30.5401	12.468	0.994328
	1	215	263	236	295	244	191	240.667	36.3575	14.8429	0.932744
								#DIV/0!	#DIV/0!	#DIV/0!	#DIV/0!
PBS-treated eye	-4.5	9.8	11.5	11.7	4.88	4.88	2.93	7.615	3.83313	1.56487
	-2.5	17.1	38.79	19.5	41	15.6	34.2	27.6983	11.5597	4.71924
	-0.5	96.9	94.7	69.3	159	81.1	66.4	94.5667	33.9713	13.8687
	-0.02	169	146	134	188	138	124	149.833	24.07	9.82655
	0.5	202	193	281	210	158	170	202.333	43.2327	17.6497
	1	258	232	348	239	173	209	243.167	59.0641	24.1128
b-wave								#DIV/0!	#DIV/0!	#DIV/0!	#DIV/0!
DL-AAA-treated eye	light intensity	43.9	73.2	84	88.9	95.7	6.84	65.4233	33.9666	13.8668	0.0194398
	-4.5	341	354	360	422	433	333	373.833	42.7804	17.465	0.36969
	-2.5	395	344	275	436	488	355	382.167	74.7567	30.5193	0.413097
	-0.5	411	409	317	461	565	459	437	81.6137	33.3187	0.109031
	-0.02	436	442	585	556	606	491	519.333	73.3421	29.9418	0.103952
	0.5	531	554	582	687	643	570	594.5	58.8855	24.0399	0.514086
	1							#DIV/0!	#DIV/0!	#DIV/0!
PBS-treated eye		27.3	54.7	63.5	42	62.5	7.81	42.9683	22.0146	8.98742
	-4.5	316	377	271	379	437	357	356.167	57.1959	23.3501
	-2.5	398	405	225	487	464	420	399.833	92.4325	37.7354
	-0.5	504	508	297	590	514	571	497.333	104.483	42.6549
	-0.02	535	530	636	637	533	553	570.667	51.6243	21.0755
	0.5	624	521	718	704	519	644	621.667	86.2987	35.2313
	1

## Sheet: Fig3B CHPG_0.02d
a-wave
CHPG-treated eye	light intensity	no1	no2	no3	no4	no5	no6	average	stdev	sem	ttest
	-4.5	8.79	2.93	10.5	2.4	8.79	4.88	6.38167	3.42297	1.39742	0.298643
	-2.5	9.28	27.8	35.6	33.7	16.1	28.8	25.2133	10.3575	4.22842	0.85282
	-0.5	43	120	64.9	114	108	81.1	88.5	30.6748	12.5229	0.392271
	-0.02	97.7	199	162	166	164	143	155.283	33.5076	13.6794	0.599249
	0.5	132	269	206	183	206	214	201.667	44.5541	18.1891	0.627082
	1	147	295	217	215	226	200	216.667	47.6599	19.4571	0.895314
								#DIV/0!		0	#DIV/0!
PBS-treated eye	-4.5	6.84	2.93	12.7	5.4	7.81	14.6	8.38	4.4414	1.81319
	-2.5	15.1	37.1	17.6	18.1	11.7	60.5	26.6833	18.7986	7.67448
	-0.5	78.6	121	30.8	96.2	94.7	51.3	78.7667	32.8533	13.4123
	-0.02	142	211	97.7	159	160	111	146.783	40.3985	16.4926
	0.5	171	271	120	224	202	157	190.833	53.3045	21.7615
	1	187	306	146	239	230	205	218.833	54.1088	22.0898
b-wave								#DIV/0!			#DIV/0!
CHPG-treated eye	light intensity							#DIV/0!			#DIV/0!
	-4.5	5.86	68.4	121	34.2	81.1	26.4	56.16	42.1285	17.1989	0.474487
	-2.5	217	479	421	351	446	373	381.167	93.0471	37.9863	0.623906
	-0.5	271	522	392	435	580	440	440	106.971	43.6707	0.976987
	-0.02	341	616	421	493	635	582	514.667	117.205	47.8488	0.963173
	0.5	382	606	556	541	763	679	587.833	130.306	53.1974	0.928091
	1	392	669	532	592	754	535	579	124.906	50.9928	0.607875
PBS-treated eye								#DIV/0!		0
	-4.5	12.7	53.7	91.8	20.5	68.4	52.7	49.9667	29.5578	12.0669
	-2.5	303	456	249	337	335	471	358.5	87.4614	35.706
	-0.5	376	502	388	430	417	520	438.833	59.4388	24.2658
	-0.02	431	625	499	496	466	582	516.5	73.0062	29.8046
	0.5	421	698	562	579	608	639	584.5	93.4596	38.1547
	1	445	751	584	603	601	608	598.667	97.1034	39.6423

## Sheet: Fig3B CHPG_2d
a-wave
CHPG-treated eye	light intensity	no1	no2	no3	no4	no5	no6	no7	no8	no9	no10	no11	average	stdev	sem	ttest
	-4.5	1.95	2.5	6.84	3.2	3.1	6.1	1.95	4.88	1.95	13.7	10.7	5.17	3.91765	1.18122	0.0164354
	-2.5	15.9	4.39	11.7	7.32	8.79	24.4	27.6	6.84	3.91	12.7	4.88	11.6755	8.02894	2.42082	0.0300602
	-0.5	97.2	61	87.4	63.5	33.7	119	76.2	69.8	43	97.2	37.1	71.3727	27.3012	8.23161	0.0385719
	-0.02	147	104	102	45.9	108	142	111	85.4	77.6	181	42	104.173	41.8965	12.6323	0.00187461
	0.5	187	108	88.9	58.6	121	155	120	123	91.3	180	70.8	118.509	41.7433	12.5861	0.00193854
	1	199	113	116	86.9	139	181	161	129	96.7	203	87.9	137.5	42.8242	12.912	0.00274112
													#DIV/0!	#DIV/0!	#DIV/0!	#DIV/0!
PBS-treated eye	-4.5	16.6	14.6	17.6	13.7	28.3	9.8	2.93	0.98	6.84	15.6	9.8	12.4318	7.60776	2.29383
	-2.5	21.4	27.8	26.6	13.7	4.9	19.5	36.9	4.39	10.3	29.3	8.3	18.4627	10.9319	3.2961
	-0.5	133	92.3	89.8	55.2	74.2	137	75.7	47.4	89.4	105	58.6	87.0545	29.4264	8.8724
	-0.02	207	166	129	106	118	175	103	102	185	205	92.3	144.391	43.9058	13.2381
	0.5	277	204	108	126	126	197	104	167	214	214	143	170.909	54.7786	16.5164
	1	321	212	127	145	142	231	132	198	251	289	169	201.545	65.9915	19.8972
b-wave													#DIV/0!		0	#DIV/0!
CHPG-treated eye	light intensity												#DIV/0!		0	#DIV/0!
	-4.5	94.7	33.2	8.79	15.6	104	134	34.2	18.6	18.6	12.7	9.8	44.0173	44.6868	13.4736	0.188142
	-2.5	392	278	372	161	258	495	260	172	167	291	125	270.091	113.921	34.3486	0.00120042
	-0.5	544	326	488	222	350	561	305	196	205	344	139	334.545	143.825	43.3649	0.00208929
	-0.02	601	350	522	161	392	570	382	214	217	289	173	351.909	158.332	47.7388	0.00149351
	0.5	648	354	558	184	490	619	398	229	227	404	178	389.909	172.816	52.1061	0.00145545
	1	610	376	569	235	547	614	388	297	267	384	224	410.091	150.473	45.3693	0.00183216
PBS-treated eye													#DIV/0!	#DIV/0!	#DIV/0!
	-4.5	89.8	107	7.81	24.4	106	165	7.81	5.86	74.2	27.3	8.79	56.7245	54.4605	16.4205
	-2.5	587	639	407	292	392	628	326	167	427	450	200	410.455	160.513	48.3963
	-0.5	645	675	523	372	450	711	330	201	492	501	231	466.455	171.445	51.6925
	-0.02	732	734	556	373	429	794	423	245	559	550	309	518.545	181.371	54.6854
	0.5	834	800	602	386	529	828	417	364	615	546	324	567.727	188.315	56.7792
	1	866	871	623	413	562	837	418	377	677	668	373	607.727	195.342	58.8979

## Sheet: Fig3B CHPG_10d
a-wave
CHPG-treated eye	light intensity	no1	no2	no3	no4	no5	no6	average	stdev	sem	ttest
	-4.5	8.79	32.2	21.5	15.6	9.8	4.88	15.4617	10.0518	4.10362	0.735258
	-2.5	0.49	46.4	20	23.4	29.3	28.8	24.7317	14.9583	6.10671	0.45117
	-0.5	35.6	82	67.9	102	115	81.1	80.6	27.6761	11.2987	0.262041
	-0.02	67.4	115	58.6	168	164	143	119.333	47.5984	19.432	0.266171
	0.5	98.1	180	116	200	193	214	166.85	47.9397	19.5713	0.612406
	1	130	208	152	222	218	200	188.333	38.1034	15.5556	0.297582
								#DIV/0!		0	#DIV/0!
PBS-treated eye	-4.5	4.88	19.5	8.79	25.4	10.7	14.6	13.9783	7.50701	3.06472
	-2.5	10.7	50.3	5.37	10.7	46.4	60.5	30.6617	24.3322	9.9336
	-0.5	115	79.1	108	106	142	51.3	100.233	31.2959	12.7765
	-0.02	150	100	153	194	167	111	145.833	35.0737	14.3188
	0.5	178	146	161	226	200	157	178	30.1397	12.3045
	1	187	164	207	242	231	205	206	28.4535	11.6161
b-wave								#DIV/0!	#DIV/0!	#DIV/0!	#DIV/0!
CHPG-treated eye	light intensity							#DIV/0!	#DIV/0!	#DIV/0!	#DIV/0!
	-4.5	26.4	28.3	39.5	120	97.7	120	71.9833	45.4176	18.5417	0.0783018
	-2.5	185	475	244	403	601	403	385.167	151.845	61.9905	0.865028
	-0.5	239	457	287	447	700	447	429.5	161.948	66.1149	0.149015
	-0.02	263	586	318	496	755	496	485.667	179.172	73.1467	0.165864
	0.5	339	615	338	515	749	515	511.833	159.374	65.0643	0.297552
	1	431	704	423	632	813	632	605.833	153.57	62.6947	0.743355
PBS-treated eye								#DIV/0!	#DIV/0!	#DIV/0!
	-4.5	99.6	37.1	45.9	129	166	129	101.1	50.8215	20.7478
	-2.5	201	274	351	435	662	435	393	160.423	65.4925
	-0.5	584	346	430	504	831	504	533.167	166.532	67.9865
	-0.02	564	438	533	591	806	591	587.167	121.358	49.5442
	0.5	540	451	479	567	820	567	570.667	131.04	53.4968
	1	566	473	561	639	872	639	625	135.707	55.4022

## Sheet: Fig3D MPEP+DL-AAA
a-wave
MPEP+DL-AAA-treated eye	light intensity	no1	no2	no3	no4	no5	no6
	-4.5	29.3	12.7	26.4	12.7	6.84	8.79	16.1217	9.40884	3.84114	0.927466
	-2.5	22.9	16.6	29.8	24.9	16.6	5.37	19.3617	8.52258	3.47933	0.369018
	-0.5	108	81.1	108	109	164	107	112.85	27.2781	11.1362	0.00431844
	-0.02	201	80.6	174	167	190	223	172.6	49.2885	20.122	0.00205725
	0.5	258	171	198	184	194	246	208.5	35.1667	14.3568	0.000515738
	1	308	183	234	226	235	261	241.167	41.3832	16.8946	0.000721165
								#DIV/0!	#DIV/0!	#DIV/0!	#DIV/0!
PBS+DL-AAA-treated eye	-4.5	16.6	36.1	18.6	11.7	6.84	9.8	16.6067	10.4858	4.2808
	-2.5	11.7	24.4	17.6	20.5	21	1.46	16.11	8.34505	3.40685
	-0.5	25.9	55.7	45.4	85.9	76.7	56.2	57.6333	21.5638	8.8034
	-0.02	78.1	41	101	117	97.2	105	89.8833	27.0901	11.0595
	0.5	150	101	130	133	108	127	124.833	17.7923	7.26368
	1	152	99.6	157	160	130	135	138.933	22.7303	9.27961
b-wave								#DIV/0!	#DIV/0!	#DIV/0!	#DIV/0!
MPEP+DL-AAA-treated eye	light intensity							#DIV/0!	#DIV/0!	#DIV/0!	#DIV/0!
	-4.5	178	104	131	22.5	123	156	119.083	53.9392	22.0206	0.0102762
	-2.5	732	488	734	398	532	623	584.5	135.97	55.5096	0.00735098
	-0.5	764	517	752	467	680	686	644.333	123.759	50.5244	0.00250475
	-0.02	816	609	748	617	765	883	739.667	108.815	44.4235	0.000229062
	0.5	919	607	738	567	705	953	748.167	158.655	64.7706	0.000911101
	1	985	590	776	620	913	916	800	165.847	67.7067	0.000623646
PBS+DL-AAA-treated eye								#DIV/0!	#DIV/0!	#DIV/0!
	-4.5	49.8	77.1	38.1	9.77	46.9	63.5	47.5283	23.0205	9.39808
	-2.5	417	361	343	364	289	350	354	41.1825	16.8127
	-0.5	459	297	340	401	402	395	382.333	56.298	22.9836
	-0.02	436	343	375	413	486	461	419	53.4603	21.8251
	0.5	460	322	413	414	420	511	423.333	62.4553	25.4973
	1	531	297	432	465	534	472	455.167	87.0619	35.5429

## Sheet: Fig8E RCS_MPEP
MPEP-treated eye
	light intensity	no1	no2	no3	no4	no5	no6	no7	average	stdev	sem	ttest
a-wave	-4.5	4.88	4.78	5.02	3.42	7.78	5.86	9.28	5.86	2.00702	0.758583	0.101137
	-2.5	29.5	3	6.31	13.7	16.9	4.88	5.86	11.45	9.4234	3.56171	0.475524
	-0.5	9.85	42.5	18.3	14.2	18.5	2.44	23.9	18.5271	12.6256	4.77202	0.876483
	-0.02	27.9	5.63	39.3	42	18.6	32.7	24.4	27.2186	12.5383	4.73903	0.64071
	0.5	15.6	8.74	32.4	29.8	15.4	60.5	73.7	33.7343	24.565	9.28469	0.104126
	1	15.4	10.7	14.4	31.2	35.7	80.1	67.9	36.4857	27.4315	10.3681	0.400019
b-wave									#DIV/0!	#DIV/0!	#DIV/0!	#DIV/0!
	-4.5	12.1	4.89	9.5	4.88	1.71	11.2	7.81	7.44143	3.78864	1.43197	0.29253
	-2.5	62.4	77.8	68.4	85.4	23.8	129	137	83.4	39.1702	14.805	0.00379542
	-0.5	189	156	118	99.1	121.6	155	178	145.243	33.2389	12.5631	0.0157653
	-0.02	226	185	241	122	178	197	195	192	38.1576	14.4222	0.00631519
	0.5	242	250	251	125	233	269	263	233.286	49.2501	18.6148	0.00109673
	1	247	261	271	151	261	320	248	251.286	50.6383	19.1395	0.000537201
PBS-treated eye									#DIV/0!	#DIV/0!	#DIV/0!
	light intensity								#DIV/0!	#DIV/0!	#DIV/0!
a-wave	-4.5	0.192	0.105	0.12	0.49	13.2	3.42	4.39	3.131	4.77648	1.80534
	-2.5	15.3	16.1	12.8	24.9	1.68	24.2	12.2	15.3114	7.88853	2.98158
	-0.5	8.06	36	14.7	8.79	18.4	21	26.4	19.05	9.92069	3.74967
	-0.02	10.5	8.35	59.4	18.6	58.3	40.5	22.9	31.2214	21.5809	8.1568
	0.5	9.6	9.56	33.1	10.3	15.8	28.8	66.4	24.7943	20.6962	7.82243
	1	11.5	2.73	31.7	22.9	22.1	57.6	75.2	31.9614	25.7536	9.73394
b-wave									#DIV/0!	#DIV/0!	#DIV/0!
	-4.5	8.35	12.9	4.67	5.86	12.3	10.3	17.6	10.2829	4.45834	1.6851
	-2.5	31	11.1	17.3	19	9.74	30.1	111	32.7486	35.4944	13.4156
	-0.5	69.6	119	95.9	46.4	99	62	167	94.1286	40.5537	15.3279
	-0.02	97.3	142	170	58.6	167	118	169	131.7	42.6713	16.1282
	0.5	121.6	164	186	54.2	210	166	217	159.829	56.4875	21.3503
	1	146.6	198	184	70.8	228	218	211	179.486	54.905	20.7521
